# Supplementary material for: A Pragmatic Low-Cost Digital Support Pathway for GDMT Optimization in Ambulatory HFrEF: An Exploratory 6-Month Matched Cohort Study
Source: Healthcare (Basel). 2026 Jun 12;14(12):1675. doi: 10.3390/healthcare14121675 (PMC13300278; doi:10.3390/healthcare14121675)
Supplement: Supplementary file 1 [file healthcare-14-01675-s001.zip]

Archive with 1 entries (1 files):
- healthcare-4311938-supplementary.pdf
